# Supplementary material for: Prevalence of Aspergillus Section Nigri Complex Species Isolated from Clinical Specimens in Kuwait and Their Susceptibility to Antifungal Drugs
Source: J Fungi (Basel). 2026 Jun 12;12(6):430. doi: 10.3390/jof12060430 (PMC13301367; doi:10.3390/jof12060430)
Supplement: Supplementary file 1 [file jof-12-00430-s001.zip]

Archive with 1 entries (1 files):
- jof-4221001-supplementary.pdf
